# Supplementary material for: Rapid preparation of terbium-doped titanium dioxide nanoparticles and their enhanced photocatalytic performance
Source: R Soc Open Sci. 2019 Oct 9;6(10):191077. doi: 10.1098/rsos.191077 (PMC6837207; doi:10.1098/rsos.191077)
Supplement: Fig. 2 [file rsos191077supp2.zip]

Archive with 4 entries (4 files):
- Fig.2(d).opj
- Fig.2(a).opj
- Fig.2(b).opj
- Fig.2(c).opj
