# Supplementary material for: Rapid preparation of terbium-doped titanium dioxide nanoparticles and their enhanced photocatalytic performance
Source: R Soc Open Sci. 2019 Oct 9;6(10):191077. doi: 10.1098/rsos.191077 (PMC6837207; doi:10.1098/rsos.191077)
Supplement: Fig. 4 [file rsos191077supp4.zip]

Archive with 2 entries (2 files):
- Fig.4-UV-vis DRS.opj
- Fig.4-inset.opj
